# Supplementary material for: Factors Affecting the Unconscious Bias of Healthcare Professionals in Obesity Care
Source: J Clin Med. 2025 Feb 23;14(5):1486. doi: 10.3390/jcm14051486 (PMC11900521; doi:10.3390/jcm14051486)
Supplement: Supplementary file 1 [file jcm-14-01486-s001.zip]

Archive with 1 entries (1 files):
- jcm-3484443-supplementary.pdf
